# Supplementary material for: EMA and FDA psychiatric drug trial guidelines: assessment of guideline development and trial design recommendations
Source: Epidemiol Psychiatr Sci. 2021 Apr 30;30:e35. doi: 10.1017/S2045796021000147 (PMC8157504; doi:10.1017/S2045796021000147)
Supplement: Supplementary file 1 [file epssup.zip]

Archive with 2 entries (2 files):
- S2045796021000147sup001.docx
- S2045796021000147sup002.pdf
